# Supplementary material for: Designing a Recombinant Vaccine against Providencia rettgeri Using Immunoinformatics Approach
Source: Vaccines (Basel). 2022 Jan 25;10(2):189. doi: 10.3390/vaccines10020189 (PMC8876559; doi:10.3390/vaccines10020189)
Supplement: Supplementary file 1 [file vaccines-10-00189-s001.zip]

Archive with 1 entries (1 files):
- vaccines-1560462-supplementary.pdf
